# Supplementary material for: Performance of the First-Trimester Cervical Consistency Index to Predict Preterm Birth
Source: J Clin Med. 2024 Jul 3;13(13):3906. doi: 10.3390/jcm13133906 (PMC11242471; doi:10.3390/jcm13133906)
Supplement: Supplementary file 1 [file jcm-13-03906-s001.zip]

Archive with 1 entries (1 files):
- jcm-3021103-supplementary.pdf
